# Supplementary material for: Action of Mangifera indica Leaf Extract on Acne-Prone Skin through Sebum Harmonization and Targeting C. acnes
Source: Molecules. 2022 Jul 26;27(15):4769. doi: 10.3390/molecules27154769 (PMC9331558; doi:10.3390/molecules27154769)
Supplement: Supplementary file 1 [file molecules-27-04769-s001.zip]

Archive with 2 entries (2 files):
- Supplementary data_19072022.pdf
- Supplementary material_19072022.pdf
